# Supplementary material for: Spatial lipidomic combining DESI imaging and LESA mass spectrometry to evaluate metabolic alterations in obese zebrafish
Source: J Lipid Res. 2026 Mar 12;67(4):101019. doi: 10.1016/j.jlr.2026.101019 (PMC13094431; doi:10.1016/j.jlr.2026.101019)
Supplement: Supplementary Table S1 [file mmc1.xlsx]

## Sheet: Legend
S1_Sheet1	Legend
S2_DESI_Reproducibility	Intrasample and Inter (-day) -sample reproducibility for DESI MSI – average signal intensities, standard deviation and coefficient of variation between regions of interest for analysed tissues (Liver, Muscle And brain), annotation based on LESA-MS/MS fragmentation spectra, fatty acids fragments indicating the major observed fatty acid fragments
S3_LESA_Reproducibility	Reproducibility assessment for LESA-MS2 – average detected intensities for internal standards for each tissue and coefficient of variation between extraction sites for analysed tissues
m/z	mass to charge ratio (m/z)
Annotation	sum composition of identified lipids
Fatty acid composition	Fatty acid composition indicating the major fatty acid fragments as detected by LESA-MSMS
Addukt	The adduct form observed
Intensity mean	Mean mean of 10 pixels were calculated from the average of intensity of each lipids in 10 pixels within the region of interest (ROIs)
Average Intensity	Average of all Regions of Interest (ROI) - Each Roi represents the mean of 9 pixels within the region of interest (ROIs)
STD	Standard deviation of the observed intensity between ROIs
%CV	The percentage of coefficient of variation (CV)

## Sheet: DESI_Reproducibility
				Liver						Brain						Muscle							TIC variability
				Intraday			Interday			Intraday			Interday			Intraday			Interday					Liver	Brain	Muscle
m/z	Annotation	Fatty acid composition	Addukt	Average	STD	%CV	Average	STD	%CV	Average	STD	%CV	Average	STD	%CV	Average	STD	%CV	Average	STD	%CV		Average	3164.56	3511.46	1974.52
253.218	FA (16:1)	-	M-H	13.8512	0.987549	7.12971	13.8621	0.755936	5.45324	12.0307	2.04955	17.036	12.8548	2.07712	16.1583	8.6052	0.717517	8.33818	8.00126	0.855493	10.692		STD	71.2903	15.4363	43.6396
255.233	FA (16:0)	-	M-H	147.741	5.97984	4.04751	127.058	22.9766	18.0835	89.9209	8.38402	9.32378	93.6906	9.26392	9.88778	324.408	30.6241	9.44	396.661	79.9331	20.1515		%CV	2.25277	0.439597	2.21014
267.233	FA(17:1)	-	M-H	3.37586	0.206665	6.12184	3.30248	0.163108	4.93894	2.79536	0.424391	15.182	2.87732	0.400954	13.935	3.07252	0.455824	14.8355	2.78958	0.44231	15.8558
269.249	FA(17:0)	-	M-H	5.49145	0.179032	3.26019	4.98684	0.582561	11.682	3.51821	0.309159	8.7874	3.55818	0.348421	9.79209	12.8447	0.849549	6.61402	12.5371	0.664843	5.30301
277.218	FA(18:3)	-	M-H	32.4975	2.4687	7.59658	32.9687	1.88204	5.70856	18.6164	3.85238	20.6935	21.9144	5.22196	23.8289	6.78599	0.723518	10.6619	6.0575	0.963547	15.9067
279.233	FA (18:2)	-	M-H	325.814	21.0608	6.46406	317.688	18.7564	5.90402	165.416	31.3641	18.9607	195.046	45.2699	23.2098	76.0447	8.2723	10.8782	68.9374	9.94468	14.4257
281.249	FA(18:1)	-	M-H	275.125	9.35193	3.39916	263.63	15.0533	5.71003	236.14	38.3903	16.2574	263.001	47.0357	17.8842	130.929	16.675	12.7358	118.459	17.8214	15.0443
283.265	FA (18:0)	-	M-H	167.786	7.30456	4.3535	133.165	37.3166	28.0228	162.145	2.05936	1.27008	164.908	5.62602	3.41161	442.713	37.0553	8.37006	537.754	104.12	19.362
297.242	FA (18:1;O)	-	M-H	9.32288	1.21528	13.0355	7.7555	1.9656	25.3446	8.84963	2.6509	29.955	12.3082	4.8656	39.5314	20.8368	1.18848	5.70373	18.5304	2.67871	14.4557
301.218	FA (20:5)	-	M-H	85.459	5.13412	6.0077	83.4246	5.23706	6.2776	18.137	2.42224	13.3552	22.914	6.47222	28.2457	13.413	1.01982	7.6032	12.1745	1.55868	12.8028
303.234	FA (20:4)	-	M-H	33.5358	1.83362	5.46765	33.5943	1.89735	5.64784	26.1822	0.79691	3.04371	27.4068	2.54298	9.27863	6.76788	0.911515	13.4682	6.14097	0.967552	15.7557
305.249	FA (20:3)	-	M-H	5.52094	0.529349	9.58802	5.3704	0.431143	8.02813	2.99006	0.376605	12.5952	3.09709	0.329006	10.6231	1.58119	0.143619	9.08296	1.44199	0.225644	15.6481
307.264	FA (20:2)	-	M-H	5.02307	0.170303	3.39043	4.77438	0.298606	6.25432	2.60497	0.489327	18.7844	2.85967	0.514597	17.995	2.35757	0.310069	13.1521	2.17169	0.345056	15.8888
309.281	FA (20:1)	-	M-H	41.3737	1.01285	2.44804	39.9696	2.21375	5.5386	27.2887	7.36447	26.9872	33.2234	9.39189	28.2689	20.0059	1.914	9.56718	18.3809	2.30888	12.5613
311.3	FA (20:0)	-	M-H	2.10933	0.236425	11.2085	1.6563	0.503949	30.4262	1.14233	0.159812	13.99	1.13655	0.160537	14.125	5.80255	0.593844	10.2342	5.7252	0.4695	8.20059
327.234	FA (22:6)	-	M-H	207.577	3.30605	1.59269	185.575	25.686	13.8413	160.811	2.74011	1.70393	172.597	19.1976	11.1228	44.4575	4.04931	9.10829	42.6282	4.24884	9.96722
329.247	FA (22:5)	-	M-H	31.0594	1.14572	3.68881	29.9612	1.85135	6.17916	9.93027	0.91581	9.22241	11.8402	2.62855	22.2002	6.80043	0.672745	9.89267	6.49059	0.66867	10.3021
331.265	FA (22:4)	-	M-H	2.52616	0.135494	5.36365	2.45957	0.152579	6.20349	0.672952	0.0862974	12.8237	0.731522	0.101749	13.9092	0.978753	0.14833	15.155	0.899091	0.135069	15.0229
337.312	FA (22:1)	-	M-H	30.9659	1.01846	3.28897	30.1596	1.60775	5.3308	24.4437	7.26551	29.7235	31.9334	10.9349	34.2428	14.4499	1.78479	12.3515	13.4849	1.68174	12.4713
355.265	FA (24:6)	-	M-H	2.17151	0.125786	5.79256	2.05712	0.174861	8.50026	0.924092	0.0629453	6.81158	1.12242	0.255169	22.7338	0.783782	0.0407347	5.1972	0.745492	0.053191	7.13502
452.28	LPE (16:0)	-	M-H	15.0444	0.409089	2.71921	13.3994	2.03788	15.2088	4.28824	0.176378	4.11305	4.38787	0.238009	5.42425	2.42758	0.256013	10.546	2.21778	0.299178	13.49
478.295	LPE (18:1)	-	M-H	7.60536	0.160906	2.11569	6.43528	1.29127	20.0655	1.57387	0.0483069	3.06931	1.58271	0.0949142	5.99696	2.52943	0.395404	15.6321	2.2998	0.392063	17.0477
480.311	LPE (18:0)	-	M-H	21.2452	0.998139	4.69818	19.3404	2.60147	13.451	23.9473	0.802585	3.35146	24.9329	1.52032	6.09764	5.76351	0.9311	16.1551	5.57551	0.868777	15.582
599.322	LPI (18:0)	-	M-H	5.97338	0.51639	8.64485	5.86799	0.533147	9.08567	1.32645	0.080947	6.10252	1.32127	0.0884952	6.69774	2.07428	0.271943	13.1102	1.94153	0.254543	13.1104
695.469	PA (36:4)	PA [16:0_20:4]	M-H	1.03632	0.0505517	4.87798	0.971894	0.15752	16.2075	0.261252	0.0259405	9.92932	0.257406	0.0217594	8.45334	1.76558	0.381584	21.6124	1.67978	0.454684	27.0682
699.498	PA (36:2)	PA [18:0_18:2]	M-H	5.43042	0.816204	15.0302	5.55211	1.23234	22.1959	3.71277	0.326497	8.79389	3.86126	0.317789	8.2302	4.0011	1.15732	28.925	3.70851	1.13141	30.5086
714.519	PE (34:2)	PE [16:0_18:2]	M-H	4.26279	0.757258	17.7644	4.44763	1.01872	22.9049	1.1949	0.235605	19.7176	1.23686	0.214575	17.3484	2.00959	0.677658	33.7212	1.71399	0.612191	35.7174
716.526	PE (34:1)	PE [16:0_18:1]	M-H	5.77693	0.204856	3.5461	5.6734	0.259455	4.57318	8.94915	0.914614	10.2201	9.58857	1.05912	11.0456	1.87515	0.737244	39.3166	1.70537	0.634614	37.2126
719.469	PA (38:6)	PA [18:2_20:4]	M-H	10.653	0.362318	3.4011	9.91309	1.06145	10.7075	3.79191	0.294378	7.76334	3.84451	0.254766	6.62675	5.54678	1.17438	21.1724	5.12305	1.42955	27.9043
720.486	PEe (36:6)	PEe [16:1_20:5]	M-H	4.10554	0.35362	8.61324	4.14705	0.583257	14.0644	1.34169	0.0605222	4.51089	1.28934	0.0865884	6.71573	3.84793	0.798769	20.7584	3.19361	0.988263	30.9451
721.488	PA (38:5)	PA [18:1_20:4]	M-H	3.96242	0.25674	6.47937	3.90876	0.564545	14.4431	1.17438	0.0423094	3.60269	1.16807	0.057018	4.88139	2.74219	0.514589	18.7656	2.4178	0.580936	24.0275
722.515	PEe (36:5)	PEe [16:1_20:4]	M-H	2.66151	0.516965	19.4237	2.90946	0.599231	20.596	0.633925	0.0718243	11.3301	0.6382	0.0694396	10.8805	0.936767	0.160273	17.1092	0.840187	0.216215	25.7341
723.509	PA (38:4)	PA [18:0_20:4]	M-H	2.45996	0.251597	10.2277	2.50791	0.380855	15.1862	1.09373	0.107414	9.82088	1.05752	0.116391	11.006	2.77035	0.495055	17.8698	2.32248	0.619031	26.6538
724.511	PEe (36:4)	PEe [16:1_20:3]	M-H	1.37138	0.156983	11.4471	1.37558	0.201925	14.6793	0.520811	0.0532859	10.2313	0.512744	0.0897187	17.4978	2.67993	0.648984	24.2165	2.226	0.684117	30.733
725.515	PA (38:3)	PA [18:1_20:2]	M-H	1.58679	0.160907	10.1404	1.54645	0.242962	15.711	0.635493	0.0904546	14.2338	0.636594	0.0844923	13.2726	3.0765	0.529049	17.1965	2.67165	0.764027	28.5975
736.495	PE (36:5)	PE [16:0_20:5]	M-H	10.6343	0.262426	2.46774	10.1387	1.00004	9.86354	0.745498	0.0353415	4.74066	0.745663	0.0644312	8.6408	1.51396	0.216537	14.3027	1.4252	0.211455	14.8368
738.511	PE (36:4)	PE [16:0_20:4]	M-H	7.71218	0.50229	6.51295	7.3812	0.785666	10.6441	1.51581	0.0547373	3.6111	1.55357	0.110587	7.11824	2.0297	0.273349	13.4674	1.93983	0.287121	14.8013
740.524	PE (36:3)	PE [18:1_18:2]	M-H	3.50737	0.361085	10.295	3.48545	0.488009	14.0013	0.738701	0.118693	16.0678	0.764709	0.112869	14.7597	1.30166	0.38102	29.2719	1.21127	0.312222	25.7765
742.542	PE (36:2)	PE [18:0_18:2]	M-H	13.866	2.19758	15.8486	13.9889	2.7365	19.5619	2.43221	0.520658	21.4068	2.5172	0.458574	18.2176	3.91748	1.27789	32.6202	3.81142	0.899936	23.6116
744.557	PE (36:1)	PE [18:0_18:1]	M-H	13.1981	0.512618	3.88402	12.8254	0.747538	5.82856	27.7689	1.63341	5.88216	28.6677	1.81865	6.3439	7.15123	2.44514	34.1919	7.01605	1.70545	24.3078
745.491	PG (34:2)	PG [16:1_18:1]	M-H	3.03993	0.102953	3.38668	2.85431	0.243833	8.54264	3.26466	0.166993	5.11519	3.13835	0.205571	6.55028	4.95758	0.765892	15.4489	4.45209	0.906747	20.3668
746.516	PEe (38:7)	PEe [16:1_22:6]	M-H	19.33	1.18409	6.12565	19.1429	2.15393	11.2518	24.5117	5.8825	23.9988	24.9939	6.46372	25.8612	16.8797	1.60054	9.48203	23.3745	7.16248	30.6423
747.515	PG (34:1)	PG [16:0_18:1]	M-H	34.9919	2.20881	6.31236	34.8217	4.11111	11.8062	241.578	13.9638	5.78024	211.458	40.2146	19.0178	58.398	9.91326	16.9753	53.4153	9.69486	18.15
748.524	PEe (38:6)	PEe [16:0_22:6]	M-H	15.8687	1.30805	8.24298	16.2811	2.2471	13.8019	72.8631	3.13759	4.30614	64.0816	11.714	18.2798	24.5798	3.88222	15.7943	21.7498	4.2721	19.642
749.527	PG (34:0)	PG [16:0_18:0]	M-H	7.53755	0.645029	8.55755	7.72673	1.24678	16.1359	23.937	1.67321	6.99006	21.9471	2.73316	12.4534	11.6191	1.89162	16.2802	10.0694	2.2327	22.1731
750.542	PEe (38:5)	PEe [18:1_20:4]	M-H	3.19339	0.465731	14.5842	3.3449	0.583604	17.4476	10.0822	2.46985	24.4971	10.2058	2.42648	23.7754	4.127	0.66177	16.0351	3.48261	0.957889	27.5049
760.514	PS (34:1)	PS [16:0_18:1]	M-H	3.19028	0.229189	7.184	3.19337	0.418656	13.1102	2.8765	0.368677	12.8169	3.97936	1.47052	36.9537	3.18818	0.574984	18.0349	2.80831	0.646185	23.0097
764.524	PE (38:5)	PE [18:1_20:4]	M-H	45.0573	0.657817	1.45996	43.5325	3.10079	7.12293	10.3897	0.281623	2.7106	10.3594	0.60038	5.79553	5.31523	0.360442	6.7813	5.99397	0.884135	14.7504
766.542	PE (38:4)	PE [18:0_20:4]	M-H	13.695	0.431031	3.14736	13.5945	1.5018	11.0471	8.5227	1.07863	12.656	8.60675	1.20148	13.9597	2.62229	0.311229	11.8686	3.083	0.586872	19.0358
768.553	PE (38:3)	PE [18:2_20:1]	M-H	6.36624	0.62727	9.85307	6.23418	0.631136	10.1238	2.6112	0.360743	13.8152	2.67998	0.347879	12.9807	2.2138	0.255086	11.5225	2.57254	0.447731	17.4043
771.519	PG (36:3)	PG [18:1_18:2]	M-H	2.21815	0.117942	5.31712	2.08908	0.19769	9.46303	0.993583	0.0455544	4.58486	0.998419	0.0701755	7.02866	3.13646	0.44986	14.3429	2.81364	0.555431	19.7407
772.586	PE (38:1)	PE [18:0_20:1]	M-H	2.11024	0.141253	6.69373	2.00467	0.15831	7.89706	2.82494	0.462218	16.362	2.95121	0.58328	19.7641	3.06558	0.705238	23.005	2.91921	0.501751	17.1879
773.535	PG (36:2)	PG [16:0_20:2]	M-H	6.94307	0.477923	6.88346	6.69875	0.656716	9.80356	13.1705	2.62928	19.9635	13.2772	2.48573	18.7218	6.9496	1.28477	18.487	6.07994	1.36243	22.4087
774.544	PEe (40:7)	PEe [18:1_22:6]	M-H	11.3386	1.28193	11.3058	11.5607	2.03854	17.6333	187.823	7.78528	4.14502	235.668	58.7167	24.915	9.75657	1.3437	13.7722	8.84965	1.35402	15.3003
775.548	PG (36:1)	PG [16:0_20:1]	M-H	9.62151	0.931569	9.68214	9.1879	1.22538	13.3369	88.1877	2.96884	3.3665	111.721	28.6899	25.68	8.47348	1.41169	16.6601	7.84128	1.33168	16.983
776.552	PEe (40:6)	PEe [18:0_22:6]	M-H	8.05842	0.499922	6.20373	7.84243	0.654054	8.33994	29.9651	0.817156	2.72703	34.8802	6.10082	17.4908	6.83068	0.866834	12.6903	6.03137	1.08165	17.9338
786.516	PS (36:2)	PS [18:0_18:2]	M-H	11.4492	0.765808	6.68872	11.2369	1.09873	9.77781	2.73974	0.194416	7.09617	2.85345	0.29819	10.4502	11.8738	0.546258	4.60052	12.9839	1.3598	10.473
788.533	PE (40:7)	PE [18:1_22:6]	M-H	45.7978	2.22171	4.85114	46.025	2.75442	5.98461	48.1151	1.84415	3.83279	61.2264	15.6691	25.5922	28.8571	1.65321	5.72895	28.1008	2.15014	7.65151
790.542	PE(40:6)	PE [18:0_22:6]	M-H	167.682	8.15685	4.86447	163.052	7.92621	4.86114	491.285	11.8952	2.42124	487.486	22.4161	4.59831	59.6401	5.83059	9.7763	83.6624	26.4485	31.6134
792.552	PE(40:5)	PE [18:0_22:5]	M-H	38.2235	0.705565	1.84589	35.2791	3.3361	9.45631	64.0138	1.38178	2.15857	65.5307	3.11759	4.75745	12.3743	0.943604	7.62551	14.47	2.52353	17.4397
794.567	PE (40:4)	PE [18:0_22:4]	M-H	2.2367	0.142474	6.36986	2.16794	0.144685	6.67386	1.38062	0.0828381	6.00007	1.35447	0.0844788	6.23703	1.82668	0.229681	12.5737	1.67592	0.240082	14.3253
806.513	PS (38:6)	PS [16:0_22:6]	M-H	5.25034	0.271446	5.17007	4.82528	0.523533	10.8498	1.5908	0.0684316	4.3017	1.80581	0.308889	17.1052	2.88933	0.508821	17.6103	2.41623	0.664711	27.5103
808.514	PS (38:5)	PS [18:1_20:4]	M-H	2.77985	0.1177	4.23406	2.6279	0.285837	10.877	1.32969	0.0613037	4.61036	1.26522	0.127799	10.1009	3.21011	0.426158	13.2755	2.66227	0.659454	24.7704
810.523	PS (38:4)	PS [18:0_20:4]	M-H	1.51412	0.101593	6.70971	1.44382	0.141209	9.78027	1.2266	0.0414457	3.37891	1.19141	0.0954089	8.00803	2.94402	0.356782	12.1188	2.47751	0.555228	22.4107
812.531	PE (42:9)	PE [20:3_22:6]	M-H	0.991142	0.0870599	8.7838	0.961203	0.0788029	8.19836	0.76808	0.0248707	3.23803	0.760694	0.0597645	7.85658	1.66392	0.253858	15.2566	1.457	0.31095	21.3418
814.541	PE (42:8)	PE [20:2_22:6]	M-H	2.51795	0.140279	5.57116	2.35624	0.217814	9.24412	0.705526	0.0358261	5.07793	0.71359	0.0790916	11.0836	2.58759	0.244428	9.44615	2.50438	0.224541	8.96593
816.557	PE (42:7)	PE [18:2_24:5]	M-H	22.9939	0.926839	4.0308	21.6009	1.71605	7.94435	4.57102	0.239594	5.24157	4.68654	0.494632	10.5543	11.6263	0.585294	5.03423	12.6999	1.34388	10.5818
818.563	PE (42:6)	PE [20:1_22:5]	M-H	7.96454	0.296008	3.71658	7.35608	0.762625	10.3673	3.96949	0.475644	11.9825	3.84685	0.593444	15.4268	13.4845	2.21892	16.4553	11.1946	2.89185	25.8325
820.522	PS (39:6)	PS [17:0_22:6]	M-H	3.25414	0.124807	3.83532	2.97742	0.323369	10.8607	5.7067	0.287944	5.04572	5.56854	0.65131	11.6963	3.27814	0.539399	16.4544	2.85888	0.726495	25.4119
833.522	PI (34:2)	PI [16:0_18:2]	M-H	5.52875	0.711121	12.8622	5.41704	1.02469	18.916	2.70072	0.182141	6.74418	2.68634	0.228505	8.50617	3.36634	0.582537	17.3048	3.02714	0.652614	21.5588
834.523	PS (40:6)	PS [18:0_22:6]	M-H	55.8017	3.06298	5.48904	46.5413	11.2622	24.1983	219.887	8.51672	3.87322	336.25	138.547	41.2034	27.0844	3.00867	11.1085	26.6707	3.19766	11.9894
835.529	PI (34:1)	PI [16:0_18:1]	M-H	28.3627	1.68265	5.93261	25.1075	4.80167	19.1245	137.622	6.61758	4.80853	160.629	27.9367	17.3921	15.7885	1.54259	9.77037	14.9731	1.83121	12.23
836.534	PE (44:11)	PE [22:5_22:6]	M-H	13.8556	1.07776	7.77853	12.7977	2.12798	16.6279	58.5149	3.19254	5.45594	58.2177	2.4489	4.20646	14.7275	2.00348	13.6037	13.515	2.18507	16.1677
838.549	PE (44:10)	PE [22:4_22:6]	M-H	1.98572	0.121117	6.09939	1.85887	0.21717	11.6829	4.38286	0.26428	6.02987	4.17886	0.412126	9.86217	4.80762	0.619295	12.8815	4.13089	0.848893	20.5499
855.508	PI (36:5)	PI [16:0_20:5]	M-H	6.41003	0.256028	3.99417	6.36343	0.818641	12.8648	5.00034	0.278657	5.57275	5.68067	0.889014	15.6498	1.6813	0.232978	13.857	1.61344	0.288085	17.8553
857.523	PI (36:4)	PI [16:0_20:4]	M-H	13.7493	0.463892	3.37394	13.6578	1.54823	11.3358	12.3988	0.408982	3.29857	12.4676	0.928	7.44331	4.74582	0.701664	14.7849	4.41812	0.651023	14.7353
859.535	PI (36:3)	PI [18:1_18:2]	M-H	7.9965	1.22991	15.3806	7.9947	1.8069	22.6012	1.96555	0.102571	5.21841	1.88374	0.140753	7.47201	3.37603	0.536977	15.9056	3.2132	0.502574	15.6409
861.552	PI (36:2)	PI [18:0_18:2]	M-H	25.2671	5.57066	22.0471	24.9567	7.43778	29.8027	3.17927	0.611386	19.2304	3.15887	0.680757	21.5506	8.06644	1.1509	14.2678	7.73222	1.21604	15.727
865.507	PG (44:12)	PG [22:6_22:6]	M-H	127.627	8.03822	6.29823	117.466	14.7514	12.558	3.34118	0.286482	8.57427	3.81326	0.96479	25.3009	1.55116	0.219798	14.1699	1.38033	0.282488	20.4652
871.54	PI (37:4)	PI [17:0_20:4]	M-H	3.33506	0.0797512	2.3913	3.26769	0.271768	8.31682	1.70668	0.06322	3.70426	1.65404	0.163696	9.89675	1.95617	0.253598	12.964	1.71181	0.329808	19.2667
881.523	PI (38:6)	PI [16:0_22:6]	M-H	69.2715	0.606013	0.874837	66.3158	4.98317	7.5143	23.8178	0.845269	3.5489	23.6331	1.58596	6.71077	11.0091	1.40826	12.7918	10.2745	1.41627	13.7843
882.526	PS (44:10)	PS [22:4_22:6]	M-H	25.898	0.34153	1.31875	24.6355	2.07251	8.41267	7.89224	0.35181	4.45767	7.9833	0.533997	6.68893	4.34825	0.521151	11.9853	4.1614	0.520029	12.4965
883.538	PI (38:5)	PI [18:1_20:4]	M-H	402.816	15.6779	3.89208	377.259	31.8928	8.45382	131.547	5.50973	4.18843	132.199	4.45465	3.36966	68.5501	7.50098	10.9423	67.3321	8.2281	12.2202
884.542	PC (40:10)	PC [20:5_20:5]	M+CH3COO-	180.902	6.82287	3.77159	170.973	12.9022	7.54632	60.6537	3.27336	5.3968	60.0781	2.69651	4.48835	33.5175	3.72894	11.1254	31.5953	3.90303	12.3532
885.554	PI (38:4)	PI [18:0_20:4]	M-H	385.649	20.6601	5.35724	370.669	26.4414	7.13343	304.997	22.9495	7.52451	298.256	20.6511	6.92396	135.349	12.751	9.42082	130.937	14.1919	10.8387
887.564	PI (38:3)	PI [18:0_20:3]	M-H	43.3076	1.86774	4.31273	42.014	3.8432	9.14742	30.9828	3.09068	9.97548	29.6775	2.94381	9.91932	13.6605	1.58736	11.6201	12.6566	1.72452	13.6254
888.569	PC (40:8)	PC [18:2_22:6]	M+CH3COO-	8.34439	0.344269	4.12575	8.18331	0.874087	10.6813	5.1313	0.267611	5.21528	4.91777	0.424998	8.6421	4.65237	0.457727	9.83857	4.08664	0.737561	18.0481
889.574	PI (38:2)	PI [18:1_20:1]	M-H	3.93869	0.204122	5.18248	3.56912	0.57396	16.0813	1.17728	0.0541456	4.59921	1.16589	0.114609	9.83016	1.63755	0.165947	10.1338	1.47043	0.256184	17.4224
907.538	PI (40:7)	PI [18:1_22:6]	M-H	6.59631	0.383827	5.81882	6.32188	0.89792	14.2034	5.08095	0.289195	5.69176	5.12843	0.396637	7.73408	6.40552	0.423955	6.61859	7.49453	1.35188	18.0383
909.554	PI (40:6)	PI [18:0_22:6]	M-H	40.7163	2.82522	6.9388	41.3449	7.20801	17.4339	65.9968	4.47817	6.78544	64.6867	6.88442	10.6427	58.915	4.96789	8.4323	58.3529	5.01808	8.59954
911.564	PI (40:5)	PI [18:0_22:5]	M-H	34.3456	1.28092	3.7295	31.9781	3.39595	10.6196	7.92939	0.569721	7.18493	7.81351	0.729723	9.33924	12.2242	0.831167	6.79933	12.6602	1.29326	10.2151
912.569	PC (42:10)	PC [20:4_22:6]	M+CH3COO-	16.0419	0.680281	4.24065	14.8277	1.53115	10.3263	2.41673	0.16564	6.85388	2.38681	0.190763	7.99238	6.09396	0.70807	11.6192	5.86009	0.65762	11.222

## Sheet: LESA_Reproducibility
	Muscle		Eye		Brain		Heart		Liver		Gut
Internal Standard	Avg Intensity	%CV	Avg Intensity	%CV	Avg Intensity	%CV	Avg Intensity	%CV	Avg Intensity	%CV	Avg Intensity	%CV
Cer [d18:1_17:0]	308621	12.7834	139627	3.72164	195663	13.6615	375525	5.31617	257629	15.801	175319	19.7651
LPC 12:0	16521.9	16.8442	4626.57	2.17462	8522.47	7.46912	19380.6	10.4643	14306.1	30.336	6050.92	25.8732
LPE 17:1	98489.9	14.8656	75751.9	13.722	79794.7	1.83385	101511	13.9476	95886.9	9.6266	62331.1	16.0378
LPG 17:1	299088	17.6549	329171	6.8354	300214	8.04113	280088	12.4039	282222	17.9056	222736	14.7972
LPS 13:0	236788	12.7863	231550	6.3968	210148	11.9758	233160	12.244	223024	4.27933	175160	23.7751
PA [17:0_17:0]	165954	9.99981	124233	11.4497	120056	7.02821	189308	10.4146	145855	5.96268	96952.2	16.1099
PC [17:0_17:0]	406298	15.6337	122311	26.6966	176018	24.0096	519621	12.2121	294694	21.0872	127284	25.9377
PE [17:0_17:0]	1.15725e+06	6.34923	707550	2.70197	737391	6.87394	1.40352e+06	4.66006	943676	5.48212	527644	11.5804
PG [17:0_17:0]	485777	9.17301	371106	19.231	339466	15.4434	554524	6.45188	420863	11.2616	275515	21.4066
PS [17:0_17:0]	303270	13.2159	194512	14.2177	200277	9.30046	365239	15.3055	258621	9.19103	158777	13.2979
SM [d18:1_12:0]	182691	20.5537	45628.8	13.2434	79138.3	15.0461	225809	25.0698	138474	22.7628	66477.3	18.0722
DAG [17:0_17:0]	1.48331e+06	5.56511	1.74864e+06	9.8582	1.21637e+06	9.93865	1.87557e+06	22.7014	3.68872e+06	27.1237	3.71498e+06	18.6255
TAG [17:0_17:0_17:0]	698706	2.47389	858718	1.56208	761486	13.9929	961870	18.7013	1.85195e+06	22.0456	1.72764e+06	17.3755
